# Supplementary material for: Dissecting Relations between Depression Severity, Antidepressant Use, and Metabolic Syndrome Components in the NHANES 2005–2020
Source: J Clin Med. 2023 Jun 7;12(12):3891. doi: 10.3390/jcm12123891 (PMC10299566; doi:10.3390/jcm12123891)
Supplement: Supplementary file 1 [file jcm-12-03891-s001.zip]

Archive with 1 entries (1 files):
- jcm-2323653-supplementary.pdf
